# Supplementary material for: Lost individual income due to severe health events: life-course perspective in the Northern Finland Birth Cohort 1966
Source: Eur J Public Health. 2022 Aug 30;32(5):723–8. doi: 10.1093/eurpub/ckac110 (PMC9527968; doi:10.1093/eurpub/ckac110)
Supplement: ckac110_Supplementary_Data [file ckac110_supplementary_data.zip]

Archive with 2 entries (2 files):
- ejph-2022-01-om-0055-File004.docx
- ejph-2022-01-om-0055-File005.docx
